# Supplementary material for: Identification of Barriers Limiting the Use of Preventive Vaccinations against Influenza among the Elderly Population: A Cross-Sectional Analysis
Source: Vaccines (Basel). 2022 Apr 20;10(5):651. doi: 10.3390/vaccines10050651 (PMC9143662; doi:10.3390/vaccines10050651)
Supplement: Supplementary file 1 [file vaccines-10-00651-s001.zip]

Archive with 1 entries (1 files):
- vaccines-1651087-supplementary.pdf
